# Supplementary material for: The new locally endemic genus Yazdana (Caryophyllaceae) and patterns of endemism highlight the high conservation priority of the poorly studied Shirkuh Mountains (central Iran)
Source: J Syst Evol. 2020 Mar 24;58(3):339–53. doi: 10.1111/jse.12575 (PMC7318547; doi:10.1111/jse.12575)
Supplement: Supplementary file 2 — Doc. S2. All phylogenetic trees obtained from three datasets using Maximum likelihood and Bayesian approaches. [file JSE-58-339-s002.tre]

#NEXUS
[ID: 0082194860]
begin taxa;
	dimensions ntax=171;
	taxlabels
		Al_gypsoi
		Allobungei
		Alloversic
		Anky_gypsophiloides
		Bola_cherlerioides
		Bola_confertifolia
		Bola_frankenioides
		Bola_fruticulosus
		Bola_graecus
		Bola_hubermorathii
		Bola_mevlanae
		Bola_minuartioides
		Bola_spergulifolius
		Bola_stenopetalus
		Bola_thymoides
		Bola_turcicus
		Bolbsapbuc
		Cyth_chlorifolia
		JNoroozi
		1_S562
		2_S563
		4_S565
		5_S566
		3_S564
		Dian_anato
		Dian_armer
		Dian_capta
		Dian_carth
		Dian_caryophyllus
		Dian_chrdm
		Dian_cilit
		Dian_corym
		Dian_crint
		Dian_cstae
		Dian_cyri
		Dian_diffu
		Dian_ernac
		Dian_graci
		Dian_horie
		Dian_hysso
		Dian_larci
		Dian_micrp
		Dian_pyrna
		Dian_repens
		Dian_serra
		Dian_thunb
		Dian_turks
		Dian_versi
		Diap_ekber
		Diap_lindb
		Diap_steno
		Ghonigberger
		Gra_graecus
		Gyps_acantholimoides
		Gyps_acutifolia
		Gyps_antari
		Gyps_arrostii
		Gyps_aucher
		Gyps_bicolor
		Gyps_bucharica
		Gyps_capillaris
		Gyps_capitata
		Gyps_capituliflora
		Gyps_cephal
		Gyps_cerasti
		Gyps_curvifolia
		Gyps_desertorum
		Gyps_elegans
		Gyps_fastigiata
		Gyps_heterp
		Gyps_laricina
		Gyps_leioclada
		Gyps_linearifolia
		Gyps_montana
		Gyps_montserratii
		Gyps_muralis
		Gyps_nabelekii
		Gyps_oblanceolata
		Gyps_panicu
		Gyps_patrinii
		Gyps_perfoliata
		Gyps_petraea
		Gyps_pilosa
		Gyps_piluli
		Gyps_pinifolia
		Gyps_repens
		Gyps_scorzn
		Gyps_sileno
		Gyps_spergulifolia
		Gyps_steven
		Gyps_tomentosa
		Gyps_venusta
		Gyps_violacea
		Gyps_viscosa
		Ochotalloch
		Petr_alpina
		Petr_aremnioides
		Petr_candida
		Petr_saxifragaG
		Petro_rthss
		Phry_ortegioides
		Plelio_griffithiana
		Ptrhgvelut
		Sapo_fruticosa
		Sapo_ocymo
		Sapo_offic
		Sapo_onocymo
		Sapo_prostrata
		Sapo_pumil
		Sapo_sicula
		Sapo_viscosa
		Saponaria_kermanensis
		Saponaria_makranica
		Scaphanan
		Scleraphan
		Sile_carien
		Sile_corint
		Sile_echnsp
		Sile_frutic
		Sile_italica
		Sile_mntagn
		Sile_nutans
		Velezia_rigida
		acerosum
		adenophoru
		andarabic
		andersenii
		anisoclad
		borsczowii
		bracteatum
		caespitos
		crassifoli
		crassinodu
		diezianum
		ejtehadi
		glandulosu
		gracile
		grandiflor
		heratense
		heterophyl
		kabulicum
		kandahari
		korshinsky
		kurdicum
		laxiflorum
		laxiuscul
		leucostegi
		lilacinum
		longicalyx
		macrodon
		microcepha
		mucronatum
		oppositifi
		pachycepha
		pachystegi
		paniculatu
		pleiostegi
		ptrhgprolf
		raphiophyl
		scapifloru
		schugnanic
		sordidum
		speciosum
		spinosum
		squarrosum
		stewartii
		stocksianu
		subglabrum
		verticilla
		xanthopor
		yasamin
		;
end;
begin trees;
	translate
		1	Al_gypsoi,
		2	Allobungei,
		3	Alloversic,
		4	Anky_gypsophiloides,
		5	Bola_cherlerioides,
		6	Bola_confertifolia,
		7	Bola_frankenioides,
		8	Bola_fruticulosus,
		9	Bola_graecus,
		10	Bola_hubermorathii,
		11	Bola_mevlanae,
		12	Bola_minuartioides,
		13	Bola_spergulifolius,
		14	Bola_stenopetalus,
		15	Bola_thymoides,
		16	Bola_turcicus,
		17	Bolbsapbuc,
		18	Cyth_chlorifolia,
		19	JNoroozi,
		20	1_S562,
		21	2_S563,
		22	4_S565,
		23	5_S566,
		24	3_S564,
		25	Dian_anato,
		26	Dian_armer,
		27	Dian_capta,
		28	Dian_carth,
		29	Dian_caryophyllus,
		30	Dian_chrdm,
		31	Dian_cilit,
		32	Dian_corym,
		33	Dian_crint,
		34	Dian_cstae,
		35	Dian_cyri,
		36	Dian_diffu,
		37	Dian_ernac,
		38	Dian_graci,
		39	Dian_horie,
		40	Dian_hysso,
		41	Dian_larci,
		42	Dian_micrp,
		43	Dian_pyrna,
		44	Dian_repens,
		45	Dian_serra,
		46	Dian_thunb,
		47	Dian_turks,
		48	Dian_versi,
		49	Diap_ekber,
		50	Diap_lindb,
		51	Diap_steno,
		52	Ghonigberger,
		53	Gra_graecus,
		54	Gyps_acantholimoides,
		55	Gyps_acutifolia,
		56	Gyps_antari,
		57	Gyps_arrostii,
		58	Gyps_aucher,
		59	Gyps_bicolor,
		60	Gyps_bucharica,
		61	Gyps_capillaris,
		62	Gyps_capitata,
		63	Gyps_capituliflora,
		64	Gyps_cephal,
		65	Gyps_cerasti,
		66	Gyps_curvifolia,
		67	Gyps_desertorum,
		68	Gyps_elegans,
		69	Gyps_fastigiata,
		70	Gyps_heterp,
		71	Gyps_laricina,
		72	Gyps_leioclada,
		73	Gyps_linearifolia,
		74	Gyps_montana,
		75	Gyps_montserratii,
		76	Gyps_muralis,
		77	Gyps_nabelekii,
		78	Gyps_oblanceolata,
		79	Gyps_panicu,
		80	Gyps_patrinii,
		81	Gyps_perfoliata,
		82	Gyps_petraea,
		83	Gyps_pilosa,
		84	Gyps_piluli,
		85	Gyps_pinifolia,
		86	Gyps_repens,
		87	Gyps_scorzn,
		88	Gyps_sileno,
		89	Gyps_spergulifolia,
		90	Gyps_steven,
		91	Gyps_tomentosa,
		92	Gyps_venusta,
		93	Gyps_violacea,
		94	Gyps_viscosa,
		95	Ochotalloch,
		96	Petr_alpina,
		97	Petr_aremnioides,
		98	Petr_candida,
		99	Petr_saxifragaG,
		100	Petro_rthss,
		101	Phry_ortegioides,
		102	Plelio_griffithiana,
		103	Ptrhgvelut,
		104	Sapo_fruticosa,
		105	Sapo_ocymo,
		106	Sapo_offic,
		107	Sapo_onocymo,
		108	Sapo_prostrata,
		109	Sapo_pumil,
		110	Sapo_sicula,
		111	Sapo_viscosa,
		112	Saponaria_kermanensis,
		113	Saponaria_makranica,
		114	Scaphanan,
		115	Scleraphan,
		116	Sile_carien,
		117	Sile_corint,
		118	Sile_echnsp,
		119	Sile_frutic,
		120	Sile_italica,
		121	Sile_mntagn,
		122	Sile_nutans,
		123	Velezia_rigida,
		124	acerosum,
		125	adenophoru,
		126	andarabic,
		127	andersenii,
		128	anisoclad,
		129	borsczowii,
		130	bracteatum,
		131	caespitos,
		132	crassifoli,
		133	crassinodu,
		134	diezianum,
		135	ejtehadi,
		136	glandulosu,
		137	gracile,
		138	grandiflor,
		139	heratense,
		140	heterophyl,
		141	kabulicum,
		142	kandahari,
		143	korshinsky,
		144	kurdicum,
		145	laxiflorum,
		146	laxiuscul,
		147	leucostegi,
		148	lilacinum,
		149	longicalyx,
		150	macrodon,
		151	microcepha,
		152	mucronatum,
		153	oppositifi,
		154	pachycepha,
		155	pachystegi,
		156	paniculatu,
		157	pleiostegi,
		158	ptrhgprolf,
		159	raphiophyl,
		160	scapifloru,
		161	schugnanic,
		162	sordidum,
		163	speciosum,
		164	spinosum,
		165	squarrosum,
		166	stewartii,
		167	stocksianu,
		168	subglabrum,
		169	verticilla,
		170	xanthopor,
		171	yasamin
		;
tree con_50_majrule = [&U] (1[&prob=1.00000000e+00,prob_stddev=0.00000000e+00,prob_range={1.00000000e+00,1.00000000e+00},prob(percent)="100",prob+-sd="100+-0"]:4.318653e-03[&length_mean=4.61627825e-03,length_median=4.31865300e-03,length_95%HPD={1.62325100e-06,9.35701700e-03}],156[&prob=1.00000000e+00,prob_stddev=0.00000000e+00,prob_range={1.00000000e+00,1.00000000e+00},prob(percent)="100",prob+-s…
end;
