# Supplementary material for: The new locally endemic genus Yazdana (Caryophyllaceae) and patterns of endemism highlight the high conservation priority of the poorly studied Shirkuh Mountains (central Iran)
Source: J Syst Evol. 2020 Mar 24;58(3):339–53. doi: 10.1111/jse.12575 (PMC7318547; doi:10.1111/jse.12575)
Supplement: Supplementary file 3 — Supporting information. [file JSE-58-339-s003.tre]

#NEXUS
[ID: 2901797836]
begin taxa;
	dimensions ntax=127;
	taxlabels
		KX184037_1_Saponaria_kermanensis
		KX184038_1_Saponaria_kermanensis
		28265_Saponaria_makranica
		Sapo_ocymo_Saponocymo
		Sapo_pumil_Saponpumil
		yasamin
		andersenii
		stocksianu
		laxiuscul
		heratense
		heterophyl
		borsczowii
		pachystegi
		lilacinum
		diezianum
		speciosum
		ejtehadi
		kabulicum
		subglabrum
		adenophoru
		korshinsky
		andarabic
		bracteatum
		leucostegi
		pachycepha
		kandahari
		gracile
		crassinodu
		glandulosu
		spinosum
		longicalyx
		schugnanic
		pleiostegi
		Al_gypsoi
		paniculatu
		grandiflor
		macrodon
		xanthopor
		Ochoalloch
		anisoclad
		scapifloru
		laxiflorum
		stewartii
		raphiophyl
		Gyps_cerast_Gypscerast
		Diap_ekber_Diaphekber
		Allobungei
		Alloversic
		acerosum
		crassifoli
		kurdicum
		microceph
		mucronatum
		verticilla
		caespitos
		oppositifl
		sordidum
		Gra_graecus
		Gyps_murali_Gypsmurali
		Bola_turcicus
		Bola_stenopetalus
		Bola_mevlanae
		Bola_thymoides
		Bola_minuartioides
		Bola_spergulifolius
		Bola_hubermorathii
		Bola_cherlerioides
		Bola_frankenioides_var_fasciculatus
		Bola_frankenioides_var_frankenioides
		Bola_confertifolia
		Dian_anato_Diantanato
		Dian_turks_Diantturks
		Dian_crint_Diantcrint
		Dian_horie_Dianthorie
		Dian_thunb_Diantthunb
		Dian_micrp_Diantmicrp
		Dian_hysso_Dianthysso
		Dian_ernac_Dianternac
		Dian_serra_Diantserra
		Dian_capta_Diantcapta
		Dian_graci_Diantgraci
		Dian_cilit_Diantcilit
		Dian_caryophyllus_Dianthus_caryophyllus
		Dian_chrdm_Diantchrdm
		Dian_pyrna_Diantpyrna
		Dian_larci_Diantlarci
		Dian_cstae_Diantcstae
		Dian_mcrlp_Diantmcrlp
		Dian_repens_Dianthus_repens
		Dian_versi_Diantversi
		Dian_cyri_Diantcyri
		Dian_corym_Diantcorym
		Dian_diffu_Diantdiffu
		Vele_rigida_Velezia_rigida
		Velezia_rigida
		Petrorthss
		ptrhgprolf
		Ptrhgvelut
		Gyps_montse_Gypsmontse
		montana
		Gyps_desert_Gypsdesert
		Gyps_violac_Gypsviolac
		Gyps_violacea_violaceaG
		Saponaria_viscosa
		JNoroozi
		Bolbsapbuc
		Gyps_arrost_Gypsarrost
		Gyps_bicolo_Gypsbicolo
		Gyps_panicu_Gypspanicu
		Gypsophila_sp26
		Gyps_aucher_Gypsaucher
		Gyps_capitu_Gypscapitu
		Gyps_repens178_Gypsophila_repens178
		Gyps_patrin_Gypspatrin
		Gyps_cephal_Gypscephal
		Gyps_scorzn_Gypsscorzn
		Gyps_steven_Gypssteven
		Gyps_curvi_Gypscurvi
		Gyps_piluli_Gypspiluli
		Gyps_pinifo_Gypspinifo
		Gyps_fastig_Gypsfastig
		Gyps_elegan_Gypselegan
		Gyps_heterp_Gypsheterp
		Gyps_sileno_Gypssileno
		Silene_nutans
		S_fruticosa
		Silene_italica
		;
end;
begin trees;
	translate
		1	KX184037_1_Saponaria_kermanensis,
		2	KX184038_1_Saponaria_kermanensis,
		3	28265_Saponaria_makranica,
		4	Sapo_ocymo_Saponocymo,
		5	Sapo_pumil_Saponpumil,
		6	yasamin,
		7	andersenii,
		8	stocksianu,
		9	laxiuscul,
		10	heratense,
		11	heterophyl,
		12	borsczowii,
		13	pachystegi,
		14	lilacinum,
		15	diezianum,
		16	speciosum,
		17	ejtehadi,
		18	kabulicum,
		19	subglabrum,
		20	adenophoru,
		21	korshinsky,
		22	andarabic,
		23	bracteatum,
		24	leucostegi,
		25	pachycepha,
		26	kandahari,
		27	gracile,
		28	crassinodu,
		29	glandulosu,
		30	spinosum,
		31	longicalyx,
		32	schugnanic,
		33	pleiostegi,
		34	Al_gypsoi,
		35	paniculatu,
		36	grandiflor,
		37	macrodon,
		38	xanthopor,
		39	Ochoalloch,
		40	anisoclad,
		41	scapifloru,
		42	laxiflorum,
		43	stewartii,
		44	raphiophyl,
		45	Gyps_cerast_Gypscerast,
		46	Diap_ekber_Diaphekber,
		47	Allobungei,
		48	Alloversic,
		49	acerosum,
		50	crassifoli,
		51	kurdicum,
		52	microceph,
		53	mucronatum,
		54	verticilla,
		55	caespitos,
		56	oppositifl,
		57	sordidum,
		58	Gra_graecus,
		59	Gyps_murali_Gypsmurali,
		60	Bola_turcicus,
		61	Bola_stenopetalus,
		62	Bola_mevlanae,
		63	Bola_thymoides,
		64	Bola_minuartioides,
		65	Bola_spergulifolius,
		66	Bola_hubermorathii,
		67	Bola_cherlerioides,
		68	Bola_frankenioides_var_fasciculatus,
		69	Bola_frankenioides_var_frankenioides,
		70	Bola_confertifolia,
		71	Dian_anato_Diantanato,
		72	Dian_turks_Diantturks,
		73	Dian_crint_Diantcrint,
		74	Dian_horie_Dianthorie,
		75	Dian_thunb_Diantthunb,
		76	Dian_micrp_Diantmicrp,
		77	Dian_hysso_Dianthysso,
		78	Dian_ernac_Dianternac,
		79	Dian_serra_Diantserra,
		80	Dian_capta_Diantcapta,
		81	Dian_graci_Diantgraci,
		82	Dian_cilit_Diantcilit,
		83	Dian_caryophyllus_Dianthus_caryophyllus,
		84	Dian_chrdm_Diantchrdm,
		85	Dian_pyrna_Diantpyrna,
		86	Dian_larci_Diantlarci,
		87	Dian_cstae_Diantcstae,
		88	Dian_mcrlp_Diantmcrlp,
		89	Dian_repens_Dianthus_repens,
		90	Dian_versi_Diantversi,
		91	Dian_cyri_Diantcyri,
		92	Dian_corym_Diantcorym,
		93	Dian_diffu_Diantdiffu,
		94	Vele_rigida_Velezia_rigida,
		95	Velezia_rigida,
		96	Petrorthss,
		97	ptrhgprolf,
		98	Ptrhgvelut,
		99	Gyps_montse_Gypsmontse,
		100	montana,
		101	Gyps_desert_Gypsdesert,
		102	Gyps_violac_Gypsviolac,
		103	Gyps_violacea_violaceaG,
		104	Saponaria_viscosa,
		105	JNoroozi,
		106	Bolbsapbuc,
		107	Gyps_arrost_Gypsarrost,
		108	Gyps_bicolo_Gypsbicolo,
		109	Gyps_panicu_Gypspanicu,
		110	Gypsophila_sp26,
		111	Gyps_aucher_Gypsaucher,
		112	Gyps_capitu_Gypscapitu,
		113	Gyps_repens178_Gypsophila_repens178,
		114	Gyps_patrin_Gypspatrin,
		115	Gyps_cephal_Gypscephal,
		116	Gyps_scorzn_Gypsscorzn,
		117	Gyps_steven_Gypssteven,
		118	Gyps_curvi_Gypscurvi,
		119	Gyps_piluli_Gypspiluli,
		120	Gyps_pinifo_Gypspinifo,
		121	Gyps_fastig_Gypsfastig,
		122	Gyps_elegan_Gypselegan,
		123	Gyps_heterp_Gypsheterp,
		124	Gyps_sileno_Gypssileno,
		125	Silene_nutans,
		126	S_fruticosa,
		127	Silene_italica
		;
tree con_50_majrule = [&U] (1[&prob=1.00000000e+00,prob_stddev=0.00000000e+00,prob_range={1.00000000e+00,1.00000000e+00},prob(percent)="100",prob+-sd="100+-0"]:7.324026e-02[&length_mean=1.01828585e-01,length_median=7.32402600e-02,length_95%HPD={2.36885000e-02,2.69690900e-01}],((((((2[&prob=1.00000000e+00,prob_stddev=0.00000000e+00,prob_range={1.00000000e+00,1.00000000e+00},prob(percent)="100",pro…
end;
