# Supplementary material for: The new locally endemic genus Yazdana (Caryophyllaceae) and patterns of endemism highlight the high conservation priority of the poorly studied Shirkuh Mountains (central Iran)
Source: J Syst Evol. 2020 Mar 24;58(3):339–53. doi: 10.1111/jse.12575 (PMC7318547; doi:10.1111/jse.12575)
Supplement: Supplementary file 4 — Supporting information. [file JSE-58-339-s004.tre]

#NEXUS
[ID: 8404118968]
begin taxa;
	dimensions ntax=115;
	taxlabels
		28265_Saponaria_makranica
		Cyth_chlorifolia_
		Sapo_viscosa
		JNoroozi
		Gyps_desertorum
		heterophyl
		laxiuscul
		yasamin
		speciosum
		diezianum
		adenophor
		andersenii
		subglabr
		ejtehadi
		stocksian
		borsczowii
		heratense
		squarrosu
		kabulicum
		pachystegi
		korshinsky
		macrodon
		grandiflor
		xanthopor
		Scleraphan
		ScaphananthaG
		andarabic
		gracile
		kandahari
		pachyceph
		leucosteg
		bracteatum
		Ochotalloc
		pleiostegi
		schugnanic
		spinosum
		crassinodu
		glandulos
		Diaphlindb
		Diaphsteno
		longicalyx
		Gypscerati
		Diaphekber
		raphiophy
		stewartii
		anisoclad
		laxiflorum
		scapiflor
		Ghonigberger
		oppositif
		caespitos
		crassifoli
		kurdicum
		acerosum
		mucronat
		microcepha
		sordidum
		Alloversic
		Allobungei
		verticilla
		Sile_frutic
		Sil_corint
		Sile_echnsp
		Sile_mntagn
		Sile_carien
		Gypspanicu
		Gyps_patrinii
		Gyps_petraea
		Gyps_bucharica
		Gyps_acutifolia
		Gyps_aucher
		Gyps_curvifolia
		Gyps_oblanceolata
		Gyps_capitata
		Gyps_arrostii
		Gyps_fastigiata
		Gyps_repens
		Gyps_pinifolia
		Gyps_capituliflora
		Gyps_cephalotes
		Gyps_laricina
		Gyps_tomentosa
		Gyps_perfoliata
		Gyps_elegans
		Gyps_venusta
		Gyps_bicolor
		Gyps_leioclada
		Anky_gypsophiloides
		Gyps_linearifolia
		Gyps_viscosa
		Gyps_acantholimoides
		Gyps_nabelekii
		Gyps_pilosa
		Gyps_antari
		Gyps_capillaris
		Sapo_onocymo
		Sapo_offic
		Sapo_prostrata
		Plelio_griffithiana
		Sapo_sicula
		Petr_saxifragaG
		Dian_armer
		Dian_carth
		Petr_candida
		Petr_alpina
		Petr_aremnioides
		Bola_fruticulosus
		Bola_graecus
		Gyps_muralis
		Gyps_spergulifolia
		Bola_cherlerioides
		Bola_hubermorathii
		Phry_ortegioides
		Gyps_montserratii
		Gyps_montana
		;
end;
begin trees;
	translate
		1	28265_Saponaria_makranica,
		2	Cyth_chlorifolia_,
		3	Sapo_viscosa,
		4	JNoroozi,
		5	Gyps_desertorum,
		6	heterophyl,
		7	laxiuscul,
		8	yasamin,
		9	speciosum,
		10	diezianum,
		11	adenophor,
		12	andersenii,
		13	subglabr,
		14	ejtehadi,
		15	stocksian,
		16	borsczowii,
		17	heratense,
		18	squarrosu,
		19	kabulicum,
		20	pachystegi,
		21	korshinsky,
		22	macrodon,
		23	grandiflor,
		24	xanthopor,
		25	Scleraphan,
		26	ScaphananthaG,
		27	andarabic,
		28	gracile,
		29	kandahari,
		30	pachyceph,
		31	leucosteg,
		32	bracteatum,
		33	Ochotalloc,
		34	pleiostegi,
		35	schugnanic,
		36	spinosum,
		37	crassinodu,
		38	glandulos,
		39	Diaphlindb,
		40	Diaphsteno,
		41	longicalyx,
		42	Gypscerati,
		43	Diaphekber,
		44	raphiophy,
		45	stewartii,
		46	anisoclad,
		47	laxiflorum,
		48	scapiflor,
		49	Ghonigberger,
		50	oppositif,
		51	caespitos,
		52	crassifoli,
		53	kurdicum,
		54	acerosum,
		55	mucronat,
		56	microcepha,
		57	sordidum,
		58	Alloversic,
		59	Allobungei,
		60	verticilla,
		61	Sile_frutic,
		62	Sil_corint,
		63	Sile_echnsp,
		64	Sile_mntagn,
		65	Sile_carien,
		66	Gypspanicu,
		67	Gyps_patrinii,
		68	Gyps_petraea,
		69	Gyps_bucharica,
		70	Gyps_acutifolia,
		71	Gyps_aucher,
		72	Gyps_curvifolia,
		73	Gyps_oblanceolata,
		74	Gyps_capitata,
		75	Gyps_arrostii,
		76	Gyps_fastigiata,
		77	Gyps_repens,
		78	Gyps_pinifolia,
		79	Gyps_capituliflora,
		80	Gyps_cephalotes,
		81	Gyps_laricina,
		82	Gyps_tomentosa,
		83	Gyps_perfoliata,
		84	Gyps_elegans,
		85	Gyps_venusta,
		86	Gyps_bicolor,
		87	Gyps_leioclada,
		88	Anky_gypsophiloides,
		89	Gyps_linearifolia,
		90	Gyps_viscosa,
		91	Gyps_acantholimoides,
		92	Gyps_nabelekii,
		93	Gyps_pilosa,
		94	Gyps_antari,
		95	Gyps_capillaris,
		96	Sapo_onocymo,
		97	Sapo_offic,
		98	Sapo_prostrata,
		99	Plelio_griffithiana,
		100	Sapo_sicula,
		101	Petr_saxifragaG,
		102	Dian_armer,
		103	Dian_carth,
		104	Petr_candida,
		105	Petr_alpina,
		106	Petr_aremnioides,
		107	Bola_fruticulosus,
		108	Bola_graecus,
		109	Gyps_muralis,
		110	Gyps_spergulifolia,
		111	Bola_cherlerioides,
		112	Bola_hubermorathii,
		113	Phry_ortegioides,
		114	Gyps_montserratii,
		115	Gyps_montana
		;
tree con_50_majrule = [&U] (1[&prob=1.00000000e+00,prob_stddev=0.00000000e+00,prob_range={1.00000000e+00,1.00000000e+00},prob(percent)="100",prob+-sd="100+-0"]:1.664069e-02[&length_mean=2.53652262e-02,length_median=1.66406900e-02,length_95%HPD={3.40104700e-03,7.30512700e-02}],49[&prob=1.00000000e+00,prob_stddev=0.00000000e+00,prob_range={1.00000000e+00,1.00000000e+00},prob(percent)="100",prob+-sd…
end;
