# Supplementary material for: The new locally endemic genus Yazdana (Caryophyllaceae) and patterns of endemism highlight the high conservation priority of the poorly studied Shirkuh Mountains (central Iran)
Source: J Syst Evol. 2020 Mar 24;58(3):339–53. doi: 10.1111/jse.12575 (PMC7318547; doi:10.1111/jse.12575)
Supplement: Supplementary file 5 — Supporting information. [file JSE-58-339-s005.contree]

(Al_gypsoi:0.0042523201,(((((((Allobungei:0.0000020892,Alloversic:0.0000020892)100:0.0126502887,((((((acerosum:0.0065831241,(crassifoli:0.0019681582,kurdicum:0.0000020892)99:0.0013115119)67:0.0000020892,oppositifi:0.0086169811)79:0.0005640599,microcepha:0.0000020892)94:0.0000495258,(mucronatum:0.0033026612,verticilla:0.0013287197)99:0.0026678948)94:0.0005403418,caespitos:0.0074204126)100:0.0058350187,sordidum:0.0077857983)100:0.0041389584)100:0.0074264413,((((((((((((Bola_cherlerioides:0.0059006695,Bola_frankenioides:0.0051775764)99:0.0007148681,(Bola_hubermorathii:0.0018351572,Bola_spergulifolius:0.0000023146)100:0.0027527378)79:0.0000024517,((((Bola_mevlanae:0.0010244688,Bola_stenopetalus:0.0031003451)78:0.0000023146,Bola_thymoides:0.0000023146)85:0.0000023146,Bola_minuartioides:0.0000023146)100:0.0031119198,Bola_turcicus:0.0031094263)100:0.0010220000)92:0.0011354529,Bola_confertifolia:0.0093618087)85:0.0008589008,Phry_ortegioides:0.0072085802)99:0.0186636564,((((((Dian_anato:0.0010461783,(((((Dian_crint:0.0010398998,Dian_micrp:0.0031439628)82:0.0000023146,(Dian_horie:0.0000023146,Dian_thunb:0.0000023146)72:0.0000023146)100:0.0010404259,Dian_hysso:0.0020826192)17:0.0000023146,(Dian_ernac:0.0031527829,Dian_serra:0.0020869691)23:0.0000023146)7:0.0000023146,Dian_turks:0.0000023146)12:0.0000023146)68:0.0000023146,(Dian_caryophyllus:0.0012019578,Dian_cilit:0.0000023146)100:0.0052445458)69:0.0010444729,(Dian_capta:0.0031833920,Dian_graci:0.0031455838)81:0.0010374229)44:0.0000023162,((((Dian_chrdm:0.0021085580,Dian_pyrna:0.0010571027)62:0.0000023146,Dian_larci:0.0000023146)74:0.0010507821,Dian_cstae:0.0000023146)100:0.0021000000,(Dian_repens:0.0040348930,Dian_versi:0.0010374034)100:0.0046791839)99:0.0045799472)99:0.0084333199,(Dian_cyri:0.0200723892,Velezia_rigida:0.0244323527)63:0.0017096669)69:0.0022635775,(Dian_corym:0.0010056554,Dian_diffu:0.0021131110)100:0.0174447006)99:0.0159507191)71:0.0061629333,(Petro_rthss:0.0257276678,(Ptrhgvelut:0.0012506883,ptrhgprolf:0.0000026501)100:0.0216048550)96:0.0072242962)72:0.0021941519,Gyps_spergulifolia:0.0092443764)62:0.0018442925,(Gra_graecus:0.0399691845,(Gyps_muralis:0.0258873079,((Bola_fruticulosus:0.0073093692,Bola_graecus:0.0053502587)99:0.0164865050,((Dian_armer:0.0071678988,(Dian_carth:0.0017279522,((Petr_alpina:0.0238131519,Petr_candida:0.0283053145)99:0.0134473825,Petr_aremnioides:0.0099236919)100:0.0185809636)100:0.0038988839)100:0.0069188296,Petr_saxifragaG:0.0232632114)94:0.0045145730)91:0.0058617033)81:0.0064594261)66:0.0015363426)100:0.0436206262,(Gyps_montana:0.0104140282,Gyps_montserratii:0.0151147409)100:0.0217338301)98:0.0065772095,(((JNoroozi:0.0000020892,((((1_S562:0.0000000000,3_S564:0.0000000000):0.0000000000,4_S565:0.0000000000):0.0000020892,2_S563:0.0000020892)48:0.0000020892,5_S566:0.0000020892)50:0.0000020892)100:0.0360109032,(Sapo_viscosa:0.0249990346,Cyth_chlorifolia:0.1172531152)99:0.0179018721)86:0.0036953116,(Gyps_desertorum:0.0066552962,Gyps_violacea:0.0075120829)100:0.0292698450)100:0.0132011712)93:0.0026845950,(((((((((((((((Bolbsapbuc:0.0261550934,((Gyps_bicolor:0.0032797881,Gyps_leioclada:0.0054396064)94:0.0032822926,Gyps_panicu:0.0108025617)90:0.0007645454)78:0.0007585988,Gyps_arrostii:0.0032844583)49:0.0052828204,((((Gyps_aucher:0.0080681882,((((((Gyps_capituliflora:0.0007928528,Gyps_patrinii:0.0000020892)100:0.0015977402,Gyps_cephal:0.0039952377)72:0.0000026143,(Gyps_scorzn:0.0000023146,Gyps_steven:0.0000023146)100:0.0057740161)71:0.0007994426,(Gyps_fastigiata:0.0070024959,Gyps_repens:0.0027967921)81:0.0025811332)99:0.0023504859,(Gyps_piluli:0.0040240394,Gyps_pinifolia:0.0031448143)97:0.0035206114)75:0.0010697346,((Gyps_curvifolia:0.0021773935,Gyps_bucharica:0.0000028593)35:0.0022309421,Gyps_acutifolia:0.0017470003)32:0.0028106063)22:0.0000022332)25:0.0001644189,Gyps_oblanceolata:0.0000028593)28:0.0000023072,(Gyps_capitata:0.0000000000,Gyps_petraea:0.0000000000):0.0000028593)30:0.0024129381,Gyps_linearifolia:0.0054447586)26:0.0026481635)73:0.0093225020,Gyps_viscosa:0.0198198502)34:0.0000028810,(Gyps_perfoliata:0.0063336222,Gyps_tomentosa:0.0035569180)96:0.0035420020)24:0.0000028810,Gyps_laricina:0.0035767198)32:0.0000025219,Anky_gypsophiloides:0.0161448674)51:0.0000026380,((Gyps_elegans:0.0000026424,(Gyps_heterp:0.0000023146,Gyps_sileno:0.0000023146)100:0.0026690948)100:0.0336099077,Gyps_venusta:0.0000028593)97:0.0034801717)99:0.0035475952,(Gyps_acantholimoides:0.0000028593,Gyps_nabelekii:0.0000028593)100:0.0104939670)99:0.0017522708,Gyps_pilosa:0.0176533391)57:0.0000023549,(Gyps_antari:0.0000028593,Gyps_capillaris:0.0016486438)100:0.0379151977)99:0.0178997502,((Sile_carien:0.0092857670,((Sile_corint:0.0113840790,Sile_echnsp:0.0056170053)99:0.0042130482,Sile_mntagn:0.0342533110)62:0.0000021660)98:0.0055756115,Sile_frutic:0.0000028615)100:0.1113023928)79:0.0027292301,((((Plelio_griffithiana:0.0037881252,Sapo_offic:0.0076740752)62:0.0000028593,Sapo_prostrata:0.0075727576)100:0.0037676548,Sapo_sicula:0.0081379498)93:0.0010831167,Sapo_onocymo:0.0046256544)99:0.0647239807)76:0.0073716760,((Sapo_fruticosa:0.0055619960,Sile_italica:0.0067276469)97:0.0065919467,Sile_nutans:0.0035829162)100:0.1019554791)79:0.0061219795,(Sapo_ocymo:0.0081089157,Sapo_pumil:0.0098390299)100:0.0725986166)98:0.0268096994)100:0.0242816753)95:0.0059483526,((Diap_ekber:0.0160618217,Gyps_cerasti:0.0163686122)52:0.0016660028,(Saponaria_kermanensis:0.0347122994,(Saponaria_makranica:0.0296100565,Ghonigberger:0.0140678976)48:0.0000020626)52:0.0061240359)51:0.0015076288)97:0.0044333434,((anisoclad:0.0041734811,scapifloru:0.0065879789)99:0.0050652019,(laxiflorum:0.0013672994,(raphiophyl:0.0006642979,stewartii:0.0006571411)100:0.0006570546)100:0.0047725285)100:0.0041529836)100:0.0024263643,((grandiflor:0.0027335121,xanthopor:0.0007054436)99:0.0007849151,macrodon:0.0005665985)100:0.0081948345)94:0.0012074214,((((Ochotalloch:0.0177413201,pleiostegi:0.0047760885)90:0.0006039333,Diap_lindb:0.0087892837)64:0.0022579768,(((((crassinodu:0.0000020892,glandulosu:0.0000020892)100:0.0013177036,spinosum:0.0006453199)100:0.0043349092,schugnanic:0.0049729697)98:0.0033718209,longicalyx:0.0071378344)91:0.0023841597,Diap_steno:0.0089270780)52:0.0000529229)92:0.0017692759,((((((((adenophoru:0.0000020892,korshinsky:0.0007605103)100:0.0038533048,(kabulicum:0.0033346608,subglabrum:0.0013287645)96:0.0006539514)96:0.0013188965,yasamin:0.0007779326)90:0.0000020892,andersenii:0.0000020892)94:0.0011994385,((((borsczowii:0.0045936699,pachystegi:0.0000020892)93:0.0006486813,lilacinum:0.0021178732)100:0.0030765941,(heratense:0.0013296918,squarrosum:0.0000028593)99:0.0013298016)99:0.0015336109,((((diezianum:0.0000020892,ejtehadi:0.0006611510)83:0.0000020892,speciosum:0.0006576091)89:0.0006529955,(heterophyl:0.0006626962,laxiuscul:0.0000020892)100:0.0006579309)75:0.0000020892,stocksianu:0.0006672660)76:0.0000010875)67:0.0000020892)99:0.0019619805,andarabic:0.0054056408)98:0.0033871333,(((bracteatum:0.0000020892,leucostegi:0.0006558867)100:0.0006526655,pachycepha:0.0000020892)100:0.0058717284,(gracile:0.0053768405,kandahari:0.0068943162)90:0.0030925026)92:0.0055023866)73:0.0016764871,(Scaphanan:0.0000028593,Scleraphan:0.0000028593)100:0.0034706961)75:0.0010005839)89:0.0006390130)100:0.0055805920,paniculatu:0.0062361371);
