# Supplementary material for: The new locally endemic genus Yazdana (Caryophyllaceae) and patterns of endemism highlight the high conservation priority of the poorly studied Shirkuh Mountains (central Iran)
Source: J Syst Evol. 2020 Mar 24;58(3):339–53. doi: 10.1111/jse.12575 (PMC7318547; doi:10.1111/jse.12575)
Supplement: Supplementary file 6 — Supporting information. [file JSE-58-339-s006.tre]

(Sile_corinthiaca:0.0392439923,(Sile_fruticosa:0.0051136977,(((Sile_italica:0.0043218360,Sile_cythnia:0.0000022684)100:0.0043856785,Sile_campanula:0.0070125605)99:0.0018856445,Sile_nutans:0.0157820380)90:0.0036562718)96:0.0122899267,(((((((((((((((((yasamin:0.0021679804,((kabulicum:0.0035184553,subglabrum:0.0017323194)99:0.0017150479,(adenophoru:0.0000022684,korshinsky:0.0000022684)100:0.0105557741)100:0.0034943367)75:0.0000022684,andersenii:0.0000022684)98:0.0030367227,((stocksianu:0.0017929124,((laxiuscul:0.0000022684,((diezianum:0.0000022684,ejtehadi:0.0000022684)66:0.0000022684,speciosum:0.0000022684)96:0.0001764250)47:0.0000022684,heterophyl:0.0000022684)48:0.0002456013)50:0.0013076034,(heratense:0.0000022684,((borsczowii:0.0087195183,pachystegi:0.0000022684)62:0.0017278913,lilacinum:0.0034743241)100:0.0084562886)96:0.0020813400)50:0.0000022684)95:0.0015736891,andarabic:0.0145051482)99:0.0104576706,((((bracteatum:0.0000022684,leucostegi:0.0017491777)100:0.0017352576,pachycepha:0.0000022684)100:0.0067089619,kandahari:0.0154641082)99:0.0064433516,gracile:0.0101391898)100:0.0121134101)98:0.0069532641,(((Dt1__ITS:0.0070851239,Diap_steno:0.0034901671)100:0.0052509601,(Di_khoras:0.0108177661,Diap_lindb:0.0052588832)56:0.0000022684)100:0.0109291658,(pleiostegi:0.0074100166,((crassinodu:0.0000022684,(glandulosu:0.0000022684,spinosum:0.0000022684)54:0.0000022684)100:0.0107011665,(longicalyx:0.0058299124,schugnanic:0.0103787590)81:0.0049091402)99:0.0058770774)98:0.0035716088)58:0.0000022684)71:0.0027847749,((Al_gypsoi:0.0069777582,paniculatu:0.0101290119)100:0.0084249782,korolkowii:0.0498866036)89:0.0009383935)79:0.0030213783,((grandiflor:0.0066740503,(macrodon:0.0000022684,xanthopor:0.0000022700)98:0.0048946736)100:0.0160292161,Ochoalloch:0.0342096875)81:0.0042091559)94:0.0021199557,((anisoclad:0.0035224262,scapifloru:0.0126135268)100:0.0139147420,((laxiflorum:0.0000026772,stewartii:0.0000022684)96:0.0024365124,raphiophyl:0.0000022684)100:0.0120111303)100:0.0039672314)99:0.0081109410,(Gyps_cerast:0.0251856724,Diap_ekber:0.0342512961)100:0.0082712886)99:0.0084072215,((Al_lutea:0.0322187348,(Al_persica:0.0190351393,(Allobungei:0.0000022684,Alloversic:0.0000022684)100:0.0112685637)100:0.0055256998)100:0.0151450112,(((((((acerosum:0.0123084748,crassifoli:0.0035922682)86:0.0016130907,oppositifl:0.0140743471)28:0.0000022684,kurdicum:0.0000022684)43:0.0010380802,microceph:0.0000022684)56:0.0001455506,(mucronatum:0.0070111363,verticilla:0.0017518099)100:0.0075218192)59:0.0013815415,caespitos:0.0167123839)99:0.0161624363,sordidum:0.0173528500)100:0.0112173329)100:0.0089989208)100:0.0502348732,(((Gra_graecus:0.0589214449,((Gyps_murali:0.0778854361,((Petrorthss:0.0448494655,(ptrhgprolf:0.0000025920,Ptrhgvelut:0.0021406991)100:0.0365532363)98:0.0115166448,(((((Bolanthus_sp:0.0071366482,Bola_turcicus:0.0034369198)94:0.0051979197,((((Bola_stenopetalus:0.0051760575,Bola_thymoides:0.0017089211)48:0.0000022684,Bola_mevlanae:0.0017114591)61:0.0000022684,Bola_minuartioides:0.0000022684)96:0.0051755821,Bola_ortegioides:0.0143476771)71:0.0000022700)72:0.0017143833,(Bola_cherlerioides:0.0142442360,(Bola_frankenioides_var_fasciculatus:0.0016947499,Bola_frankenioides_var_frankenioides:0.0000022684)100:0.0086286035)99:0.0034320871)82:0.0000022684,(Bola_spergulifolius:0.0000022684,(Bola_hubermorathii:0.0017104271,KX834006_1_Bolanthus_huber_morathii_internal_transcribed_spacer_1__partial_sequence__5_8S_ribosomal_RNA_gene_and_internal_transcKX834006_1_Bolanthus_huber_mor:0.0000022684)100:0.0017093345)100:0.0051484728)96:0.0029414699,Bola_confertifolia:0.0146364740)100:0.0421570720)52:0.0068876306)51:0.0031313845,((((((Dian_anato:0.0017525728,((Dian_crint:0.0017427113,Dian_micrp:0.0052723207)76:0.0000022684,(Dian_horie:0.0000022684,Dian_thunb:0.0000022684)59:0.0000022684)99:0.0017438067)18:0.0000022684,Dian_turks:0.0000022684)10:0.0000022684,(Dian_ernac:0.0052941371,Dian_serra:0.0035031326)33:0.0000022684)20:0.0000022684,Dian_hysso:0.0034931243)62:0.0000022684,(((Dian_capta:0.0070635483,Dian_graci:0.0035430573)69:0.0017702752,(((((Dian_chrdm:0.0035290319,Dian_larci:0.0000022684)57:0.0017590340,Dian_pyrna:0.0000022684)73:0.0017618952,Dian_cstae:0.0017638909)57:0.0000022489,Dian_mcrlp:0.0035547925)98:0.0017767005,(Dian_repens:0.0060724258,Dian_versi:0.0017447019)100:0.0070807146)99:0.0052891282)46:0.0017080078,(Dian_cilit:0.0000022684,Dian_caryophyllus:0.0020339029)100:0.0071685093)47:0.0017142508)97:0.0127793346,((Dian_cyri:0.0325762271,(Dian_corym:0.0017007019,Dian_diffu:0.0035485404)100:0.0306111735)54:0.0029943529,Vele_rigida:0.0399308368)68:0.0050002665)100:0.0301139428)66:0.0007674921)100:0.0651405120,Gyps_montse:0.0461227189)100:0.0326218738,((Gyps_desert:0.0156685033,(Gyps_violac:0.0000022684,Gyps_violacea:0.0000022684)100:0.0110080135)100:0.0622319973,(((((1_S562:0.0000000000,3_S564:0.0000000000):0.0000000000,4_S565:0.0000000000):0.0000022684,2_S563:0.0000022684)52:0.0000022684,5_S566:0.0000022684)87:0.0042376360,JNoroozi:0.0000029069)100:0.0654311975)94:0.0278038510)60:0.0087572187)100:0.0569906698,((Sapo_offi:0.0957237682,Sapo_pumil:0.0086493571)94:0.0042986829,Sapo_ocymo:0.0169915634)100:0.1127899761)58:0.0000020754,(((Bolbsapbuc:0.0375905298,(Gyps_arrost:0.0089509635,(Gyps_bicolo:0.0089328845,Gyps_panicu:0.0257349473)100:0.0022562442)88:0.0016193032)100:0.0094086505,(Gyps_aucher:0.0090915592,((((((Gyps_capitu:0.0022058340,Gyps_patrin:0.0000022684)99:0.0022371272,Gyps_repens:0.0067803656)82:0.0021840169,(Gyps_cephal:0.0022113123,Gyps_fastig:0.0133318154)100:0.0088281956)78:0.0000022700,(Gyps_scorzn:0.0000022684,Gyps_steven:0.0000022684)100:0.0087842983)99:0.0044966579,Gyps_curvi:0.0184504920)98:0.0020858940,(Gyps_piluli:0.0065662277,Gyps_pinifo:0.0081302417)99:0.0100659732)99:0.0021001160)100:0.0164872972)100:0.0424033714,(Gyps_elegan:0.0000022684,(Gyps_heterp:0.0000022684,Gyps_sileno:0.0000022684)100:0.0042280643)100:0.0933176331)99:0.0399039358)100:0.1081662516,(Visc_vulgaris:0.0034703466,Sile_viscaria:0.0000022684)100:0.0271857441)100:0.0515863696,((((Sile_dioica:0.0023219975,Sile_latifolia:0.0056220616)100:0.0384769330,Sile_viscosa:0.0336099444)93:0.0111417159,Sile_vulgaris:0.0219125896)85:0.0111344713,Sile_repens:0.0331961410)67:0.0090650576)79:0.0062562945,Sile_gallica:0.0496024749)98:0.0126875476);
