# Supplementary material for: The new locally endemic genus Yazdana (Caryophyllaceae) and patterns of endemism highlight the high conservation priority of the poorly studied Shirkuh Mountains (central Iran)
Source: J Syst Evol. 2020 Mar 24;58(3):339–53. doi: 10.1111/jse.12575 (PMC7318547; doi:10.1111/jse.12575)
Supplement: Supplementary file 7 — Supporting information. [file JSE-58-339-s007.tre]

(Cyth_chlorifolia:0.0864922922,Sapo_viscosa:0.0087955109,(((((JNoroozi:0.0000000000,4_S560__reversed_:0.0000000000):0.0000000000,2_S558__reversed_:0.0000000000):0.0000000000,5_S561__reversed_:0.0000000000):0.0000026486,1_S557__reversed_:0.0000026486)100:0.0244148533,(((((((((((heterophyl:0.0012827010,laxiuscul:0.0000026486)99:0.0012789784,((((((speciosum:0.0012796069,korshinsky:0.0012780551)34:0.0000026486,(borsczowii:0.0012807650,(subglabr:0.0012796165,ejtehadi:0.0012803463)63:0.0000026486)27:0.0000026486)53:0.0000026486,adenophor:0.0000026486)23:0.0000026486,(diezianum:0.0000000000,andersenii:0.0000000000):0.0000026486)60:0.0000026486,stocksian:0.0000026486)56:0.0000026486,yasamin:0.0000026486)43:0.0000026486)32:0.0000026486,((heratense:0.0025655616,squarrosu:0.0000026486)99:0.0025689674,(kabulicum:0.0025722925,pachystegi:0.0008462152)54:0.0004166823)53:0.0000136216)99:0.0025508035,((((((gracile:0.0025696732,kandahari:0.0012816909)99:0.0038442239,(andarabic:0.0000026486,((pachyceph:0.0000000000,bracteatum:0.0000000000):0.0000026486,leucosteg:0.0000026486)100:0.0038664262)52:0.0000026486)36:0.0000026486,(macrodon:0.0000026486,(grandiflor:0.0000026486,xanthopor:0.0000026486)100:0.0012752168)98:0.0012759828)32:0.0000026486,korolkowii:0.0025609852)27:0.0000026486,(Scleraphan:0.0000026486,ScaphananthaG:0.0000026486)100:0.0025477871)9:0.0000026486,Al_gypsoi:0.0038183816)26:0.0000026486)54:0.0000026486,(((((Dt1_ITS:0.0000026486,Diaphsteno:0.0000026486)65:0.0000026486,Di_khorassanica:0.0000026486)98:0.0026115576,Diaphlindb:0.0065364357)68:0.0038982825,longicalyx:0.0077601273)30:0.0000026486,((Ochotalloc:0.0091912559,pleiostegi:0.0000026505)82:0.0038755977,(schugnanic:0.0012683949,(spinosum:0.0012671552,(crassinodu:0.0000026486,glandulos:0.0000026486)100:0.0025381109)78:0.0000026486)99:0.0012600742)70:0.0038204258)93:0.0012655403)99:0.0027461093,(((((raphiophy:0.0012630599,(stewartii:0.0000026486,anisoclad:0.0000026486)100:0.0012532316)99:0.0012545661,laxiflorum:0.0012515933)100:0.0012494582,scapiflor:0.0025547026)99:0.0012766413,Diaphekber:0.0051827921)87:0.0012942966,Ghonigberger:0.0116420326)85:0.0012598187)50:0.0000026486,Gypscerati:0.0125433954)96:0.0041038263,(((oppositif:0.0050842090,Al_lutea:0.0012815194)46:0.0000026486,caespitos:0.0012674424)37:0.0000026486,((((((crassifoli:0.0000026486,kurdicum:0.0000026486)99:0.0025512177,acerosum:0.0025470660)31:0.0000026486,(mucronat:0.0012720210,microcepha:0.0000026486)30:0.0000026486)41:0.0000026486,sordidum:0.0025426972)24:0.0000026486,(Alloversic:0.0000026486,Allobungei:0.0000026486)100:0.0038172482)34:0.0000026486,(verticilla:0.0008580109,Al_persica:0.0025779837)65:0.0004141987)99:0.0012645056)100:0.0064344388)100:0.0083460854,((Gyps_montserratii:0.0128215883,Gyps_montana:0.0051609699)100:0.0110135136,((((Petr_saxifragaG:0.0172420621,(Dian_armer:0.0052877436,(Dian_carth:0.0012877069,((Petr_candida:0.0201649632,Petr_alpina:0.0182589306)95:0.0120329444,Petr_aremnioides:0.0073631804)100:0.0140872624)99:0.0028867922)100:0.0055991255)78:0.0034832344,(Bola_fruticulosus:0.0053575241,Bola_graecus:0.0039364568)100:0.0119143559)97:0.0031955127,Gyps_muralis:0.0116930448)92:0.0031196931,(Gyps_spergulifolia:0.0067713286,((Bola_cherlerioides:0.0013096161,Bola_hubermorathii:0.0026602293)100:0.0012907473,Phry_ortegioides:0.0053444228)100:0.0175915058)98:0.0012445082)100:0.0175289880)81:0.0013199874)43:0.0000028650,((((((Sile_nana:0.0140347929,Sile_vulga:0.0166182033)99:0.0032024768,(Sile_dioic:0.0013652637,Sile_latif:0.0000026486)100:0.0124656970)99:0.0035185735,(Sile_campa:0.0013415788,Sile_viscosa:0.0013786634)100:0.0070187256)94:0.0052638767,(((((Sile_frutic:0.0013902668,(Sile_nutans:0.0094952524,Sile_italica:0.0013138401)99:0.0044137928)99:0.0023764120,((Sil_corint:0.0077132537,Sile_echnsp:0.0040197865)99:0.0044391195,Sile_mntagn:0.0253994961)79:0.0002876551)98:0.0020363938,Sile_carien:0.0094443378)100:0.0090413200,(Sile_reticul:0.0156614209,(Sile_ausira:0.0081726098,(Sile_alexandri:0.0054699998,Sile_gallica:0.0392711016)66:0.0000020337)69:0.0013956534)96:0.0031072927)89:0.0014697057,Sile_repens:0.0093902379)94:0.0041501490)100:0.0692868416,((((((((((((Gypspanicu:0.0026378733,Gyps_petraea:0.0000026486)32:0.0000026486,Gyps_oblanceolata:0.0000026486)14:0.0000026486,((((Gyps_patrinii:0.0000026486,(Gyps_capituliflora:0.0000026486,Gyps_cephalotes:0.0000026486)56:0.0000026486)99:0.0013066788,Gyps_pinifolia:0.0000026486)53:0.0000026486,(Gyps_fastigiata:0.0000026486,Gyps_repens:0.0000026486)99:0.0025997841)98:0.0012985093,(Gyps_acutifolia:0.0012970564,Gyps_aucher:0.0065718711)30:0.0000026486)29:0.0000026486)11:0.0000026486,(Gyps_bucharica:0.0000026486,Gyps_capitata:0.0000026486)17:0.0000026486)53:0.0000026486,Gyps_curvifolia:0.0000026486)50:0.0000026486,(Gyps_arrostii:0.0000026486,Gyps_viscosa:0.0146478881)48:0.0012904381)20:0.0000026486,Gyps_linearifolia:0.0041234622)44:0.0012849919,(((Gyps_bicolor:0.0026236930,Gyps_leioclada:0.0040491239)95:0.0012604260,Anky_gypsophiloides:0.0119012618)48:0.0000608413,(Gyps_perfoliata:0.0047013553,Gyps_tomentosa:0.0026298532)94:0.0026241280)26:0.0000026486)20:0.0000026486,(Gyps_laricina:0.0026448956,(Gyps_elegans:0.0129522250,Gyps_venusta:0.0000026486)84:0.0014100533)38:0.0000026486)97:0.0026567478,(Gyps_acantholimoides:0.0000026486,Gyps_nabelekii:0.0000026486)100:0.0077672448)96:0.0013135475,Gyps_pilosa:0.0130359068)67:0.0000026528,(Gyps_antari:0.0000026486,Gyps_capillaris:0.0012353385)100:0.0287922560)99:0.0116879634)93:0.0053025061,(Sapo_onocymo:0.0031546745,((Sapo_offic:0.0056277499,(Sapo_prostrata:0.0055538489,Plelio_griffithiana:0.0027738906)52:0.0000026486)98:0.0027528295,Sapo_sicula:0.0060753112)93:0.0009682969)100:0.0451530874)100:0.0332868680)100:0.0103443701,Gyps_desertorum:0.0121534972)92:0.0014838051)99:0.0058404800);
